# Supplementary material for: Fluid flow drives phenotypic heterogeneity in bacterial growth and adhesion on surfaces
Source: Nat Commun. 2024 Jul 22;15:6161. doi: 10.1038/s41467-024-49997-1 (PMC11263347; doi:10.1038/s41467-024-49997-1)
Supplement: Supplementary file 4 — Supplementary movies [file 41467_2024_49997_MOESM4_ESM.zip]

Archive with 10 entries (9 files):
- Supplementary Videos/
- __MACOSX/._Supplementary Videos
- Supplementary Videos/SupplementaryMovie1.mp4
- __MACOSX/Supplementary Videos/._SupplementaryMovie1.mp4
- Supplementary Videos/SupplementaryMovie2.mp4
- __MACOSX/Supplementary Videos/._SupplementaryMovie2.mp4
- Supplementary Videos/SupplementaryMovie3.mp4
- __MACOSX/Supplementary Videos/._SupplementaryMovie3.mp4
- Supplementary Videos/SupplementaryMovie4.mp4
- __MACOSX/Supplementary Videos/._SupplementaryMovie4.mp4
