# Supplementary material for: Fluid flow drives phenotypic heterogeneity in bacterial growth and adhesion on surfaces
Source: Nat Commun. 2024 Jul 22;15:6161. doi: 10.1038/s41467-024-49997-1 (PMC11263347; doi:10.1038/s41467-024-49997-1)
Supplement: Supplementary file 6 — Source Data [file 41467_2024_49997_MOESM6_ESM.xls]

## Sheet: Fig. 3a
Flow regime	Mean	STD	Median	1st quantile	3rd quantile
Ulow	0.0026	0.0032	0.0032	-0.0006	0.0105
Low	0.0287	0.0091	0.0334	0.0069	0.0405
Med	0.3064	0.057	0.3105	0.2091	0.3954
High	0.4853	0.0961	0.4424	0.2546	0.8528
								?

## Sheet: Fig. 3b
Flow regime	Mean	STD	Median	1st quantile	3rd quantile
Ulow	0.9167	0.0833	0.8504	0.8336	1.0003
Low	0.7543	0.0625	0.7144	0.6832	0.9696
Med	0.4006	0.134	0.4407	0.0006	0.7086
High	0.0505	0.0498	0.0744	0.0025	0.1586

## Sheet: Fig. 3c
Flow regime	Effective rate		Observed rate		Detachment rate		Attachment rate
	Mean	STD	Mean	STD	Mean	STD	Mean	STD
Ulow	0.5422	0.0406	0.541	0.021	0.0053	0.0198	0.0041	0.01
Low	0.4301	0.0405	0.4136	0.0202	0.0372	0.0199	0.0195	0.0106
Med	0.413	0.0404	0.3499	0.0201	0.1152	0.0198	0.0514	0.01
High	0.2944	0.0406	0.2094	0.02	0.0939	0.0202	0.0089	0.0102
